# Supplementary material for: Cortical Bone Loss and Fragility in a 2-Month Triple Transgenic Mouse Model of Alzheimer’s Disease
Source: Cells. 2025 Nov 19;14(22):1816. doi: 10.3390/cells14221816 (PMC12650978; doi:10.3390/cells14221816)
Supplement: Supplementary file 1 [file cells-14-01816-s001.zip]

Archive with 1 entries (1 files):
- cells-3949660-supplementary.pdf
